# Supplementary material for: Cell-Targeted Inhibition of CaMK4 Suppresses Tertiary Lymphoid-like Structure Development in Lupus-Prone Mice
Source: Int J Mol Sci. 2026 Mar 31;27(7):3190. doi: 10.3390/ijms27073190 (PMC13073123; doi:10.3390/ijms27073190)
Supplement: Supplementary file 1 [file ijms-27-03190-s001.zip]

Archive with 1 entries (1 files):
- ijms-4166897-supplementary.pdf
